# Supplementary material for: Bridging Time-series Image Phenotyping and Functional–Structural Plant Modeling to Predict Adventitious Root System Architecture
Source: Plant Phenomics. 2023 Dec 21;5:0127. doi: 10.34133/plantphenomics.0127 (PMC10739341; doi:10.34133/plantphenomics.0127)
Supplement: Supplementary 1 — Figs. S1 to S7 Tables S1 to S2 [file plantphenomics.0127.f1.zip]

Archive with 12 entries (12 files):
- Figure_S1a.png
- Figure_S1b.jpg
- Figure_S2a.pdf
- Figure_S2b.jpg
- Figure_S3.pdf
- Figure_S4a.pdf
- Figure_S4b.JPG
- Figure_S5.pdf
- Figure_S6.pdf
- Figure_S7a.png
- Figure_S7b.png
- Supplementary Materials.docx
